# Supplementary material for: Synthesis of macrocyclic nucleoside antibacterials and their interactions with MraY
Source: Nat Commun. 2022 Dec 20;13:7575. doi: 10.1038/s41467-022-35227-z (PMC9768162; doi:10.1038/s41467-022-35227-z)
Supplement: Supplementary file 6 — Source Data [file 41467_2022_35227_MOESM6_ESM.xlsx]

## Sheet: Figure 7_MraYSA
n=1	µM	100	10	1	0.1	0.01	0.001	0.0001
	log10	-4	-5	-6	-7	-8	-9	-10
	tuns	9.64215	10.835	35.4871	88.9662	125.547	126.143	124.95
	SPM-2	4.47316	9.44334	28.7276	90.159	119.185	135.288	114.016
	SPM-1	3.28032	4.47316	3.28032	8.64811	47.2167	91.1531	114.414
	SPM-3	2.8827	5.86481	8.4493	16.7992	54.5726	94.5328	83.002
n=2	tuns	9.51351	4.97297	22.4865	58.8108	98.1622	79.3514	79.3514
	SPM-2	4.97297	9.51351	31.5676	73.2973	103.568	77.6216	113.946
	SPM-1	8.64865	1.08108	6.27027	9.94595	36.7568	88.2162	89.2973
	SPM-3	4.97297	10.1622	18.3784	29.8378	72.2162	92.973	100.973
n=3	tuns	7.18668	8.76424	18.5802	64.3295	97.6337	109.553	82.7344
	SPM-2	5.25855	4.90798	19.4566	54.5136	89.22	86.766	84.312
	SPM-1	9.11481	2.80456	-0.35057	17.1779	63.979	73.7949	79.5793
	SPM-3	1.22699	4.20684	5.43383	79.9299	65.206	86.2401	107.274
average	tuns	8.78078	8.19073	25.5179	70.7022	107.114	105.016	95.6787
	SPM-2	4.90156	7.95494	26.5839	72.6566	103.991	99.892	104.091
	SPM-1	7.01459	2.78627	3.06667	11.924	49.3175	84.3881	94.43
	SPM-3	3.02756	6.7446	10.7538	42.189	63.9982	91.2486	97.0831
SD	tuns	1.12842	2.42727	7.2274	13.1097	13.0356	19.3702	20.7442
	SPM-2	0.324584	2.15472	5.17142	14.5592	12.2368	25.3058	13.9861
	SPM-1	2.64738	1.38487	2.70717	3.75268	11.2123	7.58584	14.6768
	SPM-3	1.53272	2.50958	5.53013	27.2125	7.25344	3.59834	10.2838

## Sheet: Figure 7_MraYAA
SPM-2													SPM-1
	Replicate 1	Replicate 2	Replicate 3	Replicate 4	Replicate 5	Replicate 6					Average
	No enzyme	No enzyme	No enzyme	No enzyme	No enzyme	No enzyme					No enzyme
Signal	45.172	72.276	36.199	48.266	41.054	64.513					51.2467
UMP (uM)	0.349641	0.823902	0.192633	0.40378	0.277585	0.688066					0.455935
Lipid I (uM)	0.349641	0.823902	0.192633	0.40378	0.277585	0.688066					0.455935
	Replicate 1												Replicate 1
	140	70	50	25	12.5	5	2.5	1	0.4	0.1	0			50	5	1	0.8	0.4	0.3	0.2	0.1	0.05	0.025	0
Signal	168.643	277.057	316.206	698.665	1048	1764.73	1538.87	1879.17	1728.59	2032.75	2102.02		Signal	78.299	60.23	310.183	261.999	427.631	533.033	810.09	1319.03	1400.34	1617.17	1861.1
UMP (uM)	2.51011	4.40712	5.09214	11.7843	17.8969	30.4382	26.4861	32.4406	29.8058	35.128	36.3399		UMP (uM)	0.929291	0.613123	4.98675	4.14364	7.04184	8.88614	13.734	22.6394	24.0621	27.8561	32.1244
Lipid I (uM)	2.51011	4.40712	5.09214	11.7843	17.8969	30.4382	26.4861	32.4406	29.8058	35.128	36.3399		Lipid I (uM)	0.929291	0.613123	4.98675	4.14364	7.04184	8.88614	13.734	22.6394	24.0621	27.8561	32.1244
Normalized	2.05418	3.95119	4.63621	11.3284	17.441	29.9822	26.0302	31.9846	29.3499	34.672	35.884		Normalized	0.473357	0.157189	4.53082	3.6877	6.5859	8.43021	13.2781	22.1835	23.6062	27.4002	31.6685
	Replicate 2												Replicate 2
	140	70	50	25	12.5	5	2.5	1	0.4	0.1	0			50	5	1	0.8	0.4	0.3	0.2	0.1	0.05	0.025	0
Signal	117.648	196.08	313.728	536.958	853.702	1508.31	1294.13	1825.05	1740.59	1870.3	1912.54		Signal	48.266	90.498	313.728	196.08	413.276	567.124	717.955	1263.96	1306.19	1628.97	1731.54
UMP (uM)	1.61781	2.9902	5.04878	8.95482	14.4971	25.9513	22.2036	31.4937	30.0157	32.2854	33.0244		UMP (uM)	0.40378	1.14275	5.04878	2.9902	6.79066	9.48266	12.1219	21.6758	22.4148	28.0627	29.8574
Lipid I (uM)	1.61781	2.9902	5.04878	8.95482	14.4971	25.9513	22.2036	31.4937	30.0157	32.2854	33.0244		Lipid I (uM)	0.40378	1.14275	5.04878	2.9902	6.79066	9.48266	12.1219	21.6758	22.4148	28.0627	29.8574
Normalized	1.16188	2.53427	4.59285	8.49889	14.0412	25.4954	21.7477	31.0377	29.5598	31.8295	32.5685		Normalized	-0.0521551	0.686812	4.59285	2.53427	6.33472	9.02672	11.6659	21.2199	21.9589	27.6068	29.4014
	Replicate 3												Replicate 3
	140	70	50	25	12.5	5	2.5	1	0.4	0.1	0			50	5	1	0.8	0.4	0.3	0.2	0.1	0.05	0.025	0
Signal	134.891	199.403	284.443	483.847	785.884	1378.23	1296.12	1694.93	1862.08	1873.81	1823.95		Signal	70.378	102.634	290.308	260.984	425.199	477.982	806.411	1237.47	1299.06	1480.86	1636.28
UMP (uM)	1.91953	3.04835	4.53636	8.02549	13.3105	23.6752	22.2385	29.2168	32.1415	32.3467	31.4745		UMP (uM)	0.790691	1.3551	4.63899	4.12588	6.99928	7.92287	13.6697	21.2123	22.2899	25.4711	28.1906
Lipid I (uM)	1.91953	3.04835	4.53636	8.02549	13.3105	23.6752	22.2385	29.2168	32.1415	32.3467	31.4745		Lipid I (uM)	0.790691	1.3551	4.63899	4.12588	6.99928	7.92287	13.6697	21.2123	22.2899	25.4711	28.1906
Normalized	1.46359	2.59241	4.08043	7.56956	12.8545	23.2193	21.7826	28.7608	31.6856	31.8908	31.0185		Normalized	0.334756	0.899166	4.18305	3.66994	6.54335	7.46693	13.2137	20.7564	21.8339	25.0152	27.7346

## Sheet: Table 1_Mycobacterium
	M. tuberculosis
	M. avium
